# Supplementary material for: Validation of the UB‐ROSC Score for Predicting OHCA Survival in Chiayi City, Taiwan
Source: Emerg Med Int. 2026 Jul 13;2026:5871234. doi: 10.1155/emmi/5871234 (PMC13359025; doi:10.1155/emmi/5871234)
Supplement: Supplementary file 1 — Supporting Information Supporting Table S1: Deidentified dataset for all 209 cases, including UB‐ROSC scores and outcomes. Supporting Information S2: Completed TRIPOD checklist. Supporting Table S3: Sensitivity analyses. Supporting Figure S1: Subgroup AUC forest plot. The STROBE statement is also provided. [file EMMI-2026-5871234-s001.zip]

Archive with 5 entries (5 files):
- S1.xlsx
- Supplementary_Figure_S1_subgroup_AUC_forest.pdf
- Supplementary_Table_S3_sensitivity.docx
- TRIPOD_Checklist_S2.docx
- STROBE-checklist-v4-cohort_2.doc
