# Supplementary material for: Validation of the UB‐ROSC Score for Predicting OHCA Survival in Chiayi City, Taiwan
Source: Emerg Med Int. 2026 Jul 13;2026:5871234. doi: 10.1155/emmi/5871234 (PMC13359025; doi:10.1155/emmi/5871234)
Supplement: Supplementary file 1 — Supporting Information Supporting Table S1: Deidentified dataset for all 209 cases, including UB‐ROSC scores and outcomes. Supporting Information S2: Completed TRIPOD checklist. Supporting Table S3: Sensitivity analyses. Supporting Figure S1: Subgroup AUC forest plot. The STROBE statement is also provided. [file EMMI-2026-5871234-s001.zip › S1.xlsx]

## Sheet: Supplementary Table 1
No	Sex	Age>=80	Response Time	Witnessed	Bystander CPR	Location	AED Chart	Aetiology	ROSC>2H	SEX	AGE	RESPONSE	WITNESSED+BYSTANDER	LOCATION	SHOCKABLE	CONSTANT	Etiology	SCORE	Category
1	Male	1	5	1 (EMS)	1	Residence	PEA	Cardiac	1	-3	-9	0	13	0	0	-16	0	-15	MEDIUM
2	Male	0	7	1 (Civilian)	0	Residence	PEA	Cardiac	1	-3	0	0	2	0	0	-16	0	-17	MEDIUM
3	Male	0	4	0	0	Residence	PEA	Cardiac	0	-3	0	0	0	0	0	-16	0	-19	LOW
4	Male	0	4	1 (Civilian)	1	Sports Center	VF	Cardiac	1	-3	0	0	4	7	21	-16	0	13	HIGH
5	Female	1	7	0	1	Residence	Asystole	Cardiac	0	0	-9	0	-5	0	0	-16	0	-30	LOW
6	Female	0	6	0	1	Residence	Asystole	Cardiac	0	0	0	0	-5	0	0	-16	0	-21	LOW
7	Male	0	4	0	0	Residence	Asystole	Cardiac	0	-3	0	0	0	0	0	-16	0	-19	LOW
8	Female	0	0	1 (EMS)	1	Public/ambulance	PEA	Cardiac	1	0	0	0	13	5	0	-16	0	2	MEDIUM
9	Female	0	0	1 (EMS)	1	Public/ambulance	VT	Cardiac	0	0	0	0	13	5	21	-16	0	23	HIGH
10	Male	0	4	1 (Civilian)	0	Roadside	VF	Cardiac	1	-3	0	0	2	4	21	-16	0	8	MEDIUM
11	Male	0	4	1 (EMS)	1	Residence	PEA	Cardiac	0	-3	0	0	13	0	0	-16	0	-6	MEDIUM
12	Male	0	5	1 (Civilian)	1	Residence	Asystole	Cardiac	0	-3	0	0	4	0	0	-16	0	-15	MEDIUM
13	Female	0	3	0	0	Residence	Asystole	Cardiac	0	0	0	0	0	0	0	-16	0	-16	MEDIUM
14	Male	0	3	0	1	Residence	Asystole	Cardiac	0	-3	0	0	-5	0	0	-16	0	-24	LOW
15	Female	1	5	0	0	Residence	Asystole	Cardiac	0	0	-9	0	0	0	0	-16	0	-25	LOW
16	Male	0	7	1 (Civilian)	0	Residence	Asystole	Cardiac	0	-3	0	0	2	0	0	-16	0	-17	MEDIUM
17	Male	0	8	1 (Civilian)	1	Residence	VF	Cardiac	1	-3	0	0	4	0	21	-16	0	6	MEDIUM
18	Male	0	5	1 (Civilian)	1	Nursing Home	Asystole	Cardiac	0	-3	0	0	4	-7	0	-16	0	-22	LOW
19	Male	0	8	1 (Civilian)	1	Residence		Cardiac	1	-3	0	0	4	0	0	-16	0	-15	MEDIUM
20	Female	0	5	0	0	Residence	Asystole	Cardiac	0	0	0	0	0	0	0	-16	0	-16	MEDIUM
21	Male	0	7	0	0	Residence	Asystole	Cardiac	0	-3	0	0	0	0	0	-16	0	-19	LOW
22	Female	0	5	1 (Civilian)	0	Public Building	Asystole	Cardiac	0	0	0	0	2	5	0	-16	0	-9	MEDIUM
23	Male	0	4	0	0	Roadside	Asystole	Cardiac	0	-3	0	0	0	4	0	-16	0	-15	MEDIUM
24	Female	0	5	0	0	Roadside	Asystole	Cardiac	0	0	0	0	0	4	0	-16	0	-12	MEDIUM
25	Male	0	4	0	0	Residence	VF	Cardiac	0	-3	0	0	0	0	21	-16	0	2	MEDIUM
26	Female	0	3	1 (Civilian)	1	Residence	VF	Cardiac	1	0	0	0	4	0	21	-16	0	9	MEDIUM
27	Male	1	9	0	1	Residence	Asystole	Cardiac	0	-3	-9	0	-5	0	0	-16	0	-33	LOW
28	Male	0	3	0	0	Residence	Asystole	Cardiac	0	-3	0	0	0	0	0	-16	0	-19	LOW
29	Male	0	7	0	0	Residence	Asystole	Cardiac	0	-3	0	0	0	0	0	-16	0	-19	LOW
30	Male	0	8	0	0	Residence	Asystole	Cardiac	0	-3	0	0	0	0	0	-16	0	-19	LOW
31	Male	0	3	1 (Civilian)	1	Residence	Asystole	Cardiac	0	-3	0	0	4	0	0	-16	0	-15	MEDIUM
32	Female	1	4	1 (Civilian)	0	Residence	VT	Cardiac	1	0	-9	0	2	0	21	-16	0	-2	MEDIUM
33	Female	0	1	1 (Civilian)	1	Residence	Asystole	Cardiac	0	0	0	0	4	0	0	-16	0	-12	MEDIUM
34	Female	0	5	0	1	Clinic	Asystole	Cardiac	1	0	0	0	-5	5	0	-16	0	-16	MEDIUM
35	Female	0	2	1 (Civilian)	0	Roadside	VF	Cardiac	1	0	0	0	2	4	21	-16	0	11	MEDIUM
36	Male	0	7	0	1	Factory/place of work	Asystole	Cardiac	0	-3	0	0	-5	6	0	-16	0	-18	MEDIUM
37	Male	0	4	1 (Civilian)	1	Public Building	PEA	Cardiac	0	-3	0	0	4	5	0	-16	0	-10	MEDIUM
38	Female	1	5	1 (Civilian)	1	Residence	Asystole	Cardiac	0	0	-9	0	4	0	0	-16	0	-21	LOW
39	Male	1	4	0	1	Residence	Asystole	Cardiac	0	-3	-9	0	-5	0	0	-16	0	-33	LOW
40	Male	1	4	0	1	Nursing Home	Asystole	Cardiac	0	-3	-9	0	-5	-7	0	-16	0	-40	LOW
41	Male	0	5	0	0	Residence	Asystole	Cardiac	1	-3	0	0	0	0	0	-16	0	-19	LOW
42	Male	0	2	0	0	Nursing Home	PEA	Cardiac	1	-3	0	0	0	-7	0	-16	0	-26	LOW
43	Male	1	9	0	0	Residence	VF	Cardiac	0	-3	-9	0	0	0	21	-16	0	-7	MEDIUM
44	Female	0	6	1 (Civilian)	1	Residence	Asystole	Cardiac	0	0	0	0	4	0	0	-16	0	-12	MEDIUM
45	Male	0	4	1 (Civilian)	0	Sports Center	VF	Cardiac	1	-3	0	0	2	7	21	-16	0	11	MEDIUM
46	Female	0	3	1 (Civilian)	1	Nursing Home	VF	Cardiac	1	0	0	0	4	-7	21	-16	0	2	MEDIUM
47	Female	0	6	1 (Civilian)	1	Residence	VF	Cardiac	1	0	0	0	4	0	21	-16	0	9	MEDIUM
48	Male	1	7	1 (EMS)	1	Residence	Asystole	Cardiac	1	-3	-9	0	13	0	0	-16	0	-15	MEDIUM
49	Female	0	7	0	0	Roadside	Asystole	Cardiac	0	0	0	0	0	4	0	-16	0	-12	MEDIUM
50	Male	1	7	0	1	Residence	Asystole	Cardiac	0	-3	-9	0	-5	0	0	-16	0	-33	LOW
51	Male	1	7	0	1	Residence	VF	Cardiac	0	-3	-9	0	-5	0	21	-16	0	-12	MEDIUM
52	Male	0	7	0	1	Residence	Asystole	Cardiac	0	-3	0	0	-5	0	0	-16	0	-24	LOW
53	Male	0	3	1 (Civilian)	1	Roadside	VF	Cardiac	1	-3	0	0	4	4	21	-16	0	10	MEDIUM
54	Female	0	3	0	0	Public Building	VF	Cardiac	1	0	0	0	0	5	21	-16	0	10	MEDIUM
55	Female	0	6	0	1	Residence	Asystole	Cardiac	0	0	0	0	-5	0	0	-16	0	-21	LOW
56	Female	1	4	1 (Civilian)	1	Residence	PEA	Cardiac	0	0	-9	0	4	0	0	-16	0	-21	LOW
57	Male	1	8	0	1	Residence	Asystole	Cardiac	0	-3	-9	0	-5	0	0	-16	0	-33	LOW
58	Female	0	4	1 (Civilian)	1	Residence	Asystole	Cardiac	0	0	0	0	4	0	0	-16	0	-12	MEDIUM
59	Male	1	3	1 (Civilian)	0	Residence	PEA	Cardiac	0	-3	-9	0	2	0	0	-16	0	-26	LOW
60	Male	1	9	1 (Civilian)	1	Residence	Asystole	Cardiac	0	-3	-9	0	4	0	0	-16	0	-24	LOW
61	Female	1	9	1 (Civilian)	1	Education/Schools	PEA	Cardiac	0	0	-9	0	4	0	0	-16	0	-21	LOW
62	Male	0	5	0	0	Factory/place of work	VF	Cardiac	1	-3	0	0	0	6	21	-16	0	8	MEDIUM
63	Male	0	4	1 (Civilian)	0	Residence	VF	Cardiac	1	-3	0	0	2	0	21	-16	0	4	MEDIUM
64	Male	1	3	1 (Civilian)	0	Residence		Cardiac	1	-3	-9	0	2	0	0	-16	0	-26	LOW
65	Male	0	5	0	0	Residence	Asystole	Cardiac	0	-3	0	0	0	0	0	-16	0	-19	LOW
66	Female	1	4	1 (Civilian)	1	Residence	PEA	Cardiac	1	0	-9	0	4	0	0	-16	0	-21	LOW
67	Male	0	3	0	0	Residence	PEA	Cardiac	0	-3	0	0	0	0	0	-16	0	-19	LOW
68	Female	1	4	0	0	Residence	Asystole	Cardiac	0	0	-9	0	0	0	0	-16	0	-25	LOW
69	Female	0	6	1 (Civilian)	0	Residence	Asystole	Cardiac	0	0	0	0	2	0	0	-16	0	-14	MEDIUM
70	Male	0	5	0	1	Residence	Asystole	Cardiac	0	-3	0	0	-5	0	0	-16	0	-24	LOW
71	Male	0	0	1 (Civilian)	0	Roadside	PEA	Cardiac	1	-3	0	0	2	4	0	-16	0	-13	MEDIUM
72	Male	0	5	0	0	Residence	Asystole	Cardiac	0	-3	0	0	0	0	0	-16	0	-19	LOW
73	Male	1	6	0	1	Residence	Asystole	Cardiac	0	-3	-9	0	-5	0	0	-16	0	-33	LOW
74	Male	0	4	0	1	Residence	Asystole	Cardiac	0	-3	0	0	-5	0	0	-16	0	-24	LOW
75	Female	1	6	0	0	Residence	Asystole	Cardiac	0	0	-9	0	0	0	0	-16	0	-25	LOW
76	Male	0	2	0	1	Residence	Asystole	Cardiac	0	-3	0	0	-5	0	0	-16	0	-24	LOW
77	Female	0	5	1 (Civilian)	1	Residence	VF	Cardiac	0	0	0	0	4	0	21	-16	0	9	MEDIUM
78	Male	0	6	1 (Civilian)	0	Residence	PEA	Cardiac	0	-3	0	0	2	0	0	-16	0	-17	MEDIUM
79	Male	1	4	1 (Civilian)	1	Residence	PEA	Cardiac	1	-3	-9	0	4	0	0	-16	0	-24	LOW
80	Male	0	0	1 (EMS)	1	Public/ambulance		Cardiac	1	-3	0	0	13	5	0	-16	0	-1	MEDIUM
81	Female	0	5	1 (Civilian)	1	Factory/place of work	PEA	Cardiac	1	0	0	0	4	6	0	-16	0	-6	MEDIUM
82	Male	0	2	1 (Civilian)	0	Public Building	VF	Cardiac	1	-3	0	0	2	5	21	-16	0	9	MEDIUM
83	Male	0	4	0	0	Residence	Asystole	Cardiac	0	-3	0	0	0	0	0	-16	0	-19	LOW
84	Male	0	5	0	1	Education/Schools	VF	Cardiac	1	-3	0	0	-5	0	21	-16	0	-3	MEDIUM
85	Male	0	7	1 (Civilian)	0	Residence	PEA	Cardiac	0	-3	0	0	2	0	0	-16	0	-17	MEDIUM
86	Female	0	5	1 (EMS)	1	Public Building	Asystole	Cardiac	0	0	0	0	13	0	0	-16	0	-3	MEDIUM
87	Male	0	3	1 (Civilian)	0	Roadside	VF	Cardiac	1	-3	0	0	2	4	21	-16	0	8	MEDIUM
88	Male	0	4	1 (Civilian)	1	Residence	Asystole	Cardiac	0	-3	0	0	4	0	0	-16	0	-15	MEDIUM
89	Male	0	9	0	1	Residence	Asystole	Cardiac	0	-3	0	0	-5	0	0	-16	0	-24	LOW
90	Female	0	6	1 (EMS)	1	Public/ambulance		Cardiac	1	0	0	0	13	5	0	-16	0	2	MEDIUM
91	Male	0	9	1 (Civilian)	1	Roadside	Asystole	Cardiac	0	-3	0	0	4	4	0	-16	0	-11	MEDIUM
92	Male	0	5	1 (Civilian)	1	Residence	VF	Cardiac	1	-3	0	0	4	0	21	-16	0	6	MEDIUM
93	Male	1	5	0	1	Residence	PEA	Cardiac	0	-3	-9	0	-5	0	0	-16	0	-33	LOW
94	Female	0	4	0	1	Residence	Asystole	Cardiac	0	0	0	0	-5	0	0	-16	0	-21	LOW
95	Male	1	6	0	0	Residence	Asystole	Cardiac	0	-3	-9	0	0	0	0	-16	0	-28	LOW
96	Female	1	4	1 (Civilian)	1	Residence	PEA	Cardiac	1	0	-9	0	4	0	0	-16	0	-21	LOW
97	Female	1	4	1 (Civilian)	1	Residence	VF	Cardiac	1	0	-9	0	4	0	21	-16	0	0	MEDIUM
98	Male	0	2	1 (EMS)	1	Sanatorium	PEA	Cardiac	1	-3	0	0	13	-7	0	-16	0	-13	MEDIUM
99	Male	0	6	1 (Civilian)	1	Residence	Asystole	Cardiac	1	-3	0	0	4	0	0	-16	0	-15	MEDIUM
100	Male	0	5	1 (EMS)	1	MRT Stations/Stations/Airports	VT	Cardiac	1	-3	0	0	13	5	21	-16	0	20	HIGH
101	Male	0	3	0	1	Nursing Home	Asystole	Cardiac	1	-3	0	0	-5	-7	0	-16	0	-31	LOW
102	Female	1	6	0	1	Residence	Asystole	Cardiac	0	0	-9	0	-5	0	0	-16	0	-30	LOW
103	Female	1	0	1 (EMS)	1	Public/ambulance	PEA	Cardiac	1	0	-9	0	13	5	0	-16	0	-7	MEDIUM
104	Female	1	4	0	0	Residence	Asystole	Cardiac	0	0	-9	0	0	0	0	-16	0	-25	LOW
105	Male	0	6	0	1	Factory/place of work	Asystole	Cardiac	0	-3	0	0	-5	6	0	-16	0	-18	MEDIUM
106	Female	0	9	0	0	Residence	Asystole	Cardiac	1	0	0	0	0	0	0	-16	0	-16	MEDIUM
107	Male	1	4	0	1	Residence	Asystole	Cardiac	0	-3	-9	0	-5	0	0	-16	0	-33	LOW
108	Male	0	6	1 (Civilian)	0	Residence	VF	Cardiac	0	-3	0	0	2	0	21	-16	0	4	MEDIUM
109	Male	0	5	0	1	Residence	Asystole	Cardiac	0	-3	0	0	-5	0	0	-16	0	-24	LOW
110	Female	0	3	1 (Civilian)	1	Residence	Asystole	Cardiac	0	0	0	0	4	0	0	-16	0	-12	MEDIUM
111	Male	1	4	1 (Civilian)	1	Residence	VF	Cardiac	0	-3	-9	0	4	0	21	-16	0	-3	MEDIUM
112	Male	0	4	0	1	Residence	Asystole	Cardiac	0	-3	0	0	-5	0	0	-16	0	-24	LOW
113	Female	0	5	1 (Civilian)	1	Clinic	VT	Cardiac	1	0	0	0	4	5	21	-16	0	14	HIGH
114	Female	0	6	1 (Civilian)	1	Residence	PEA	Cardiac	0	0	0	0	4	0	0	-16	0	-12	MEDIUM
115	Female	1	10	1 (Civilian)	1	Residence	Asystole	Cardiac	0	0	-9	0	4	0	0	-16	0	-21	LOW
116	Male	0	10	0	1	Factory/place of work	Asystole	Cardiac	0	-3	0	0	-5	6	0	-16	0	-18	MEDIUM
117	Male	1	5	0	1	Residence	Asystole	Cardiac	0	-3	-9	0	-5	0	0	-16	0	-33	LOW
118	Male	1	8	0	1	Residence	Asystole	Cardiac	0	-3	-9	0	-5	0	0	-16	0	-33	LOW
119	Female	1	5	1 (Civilian)	0	Residence	Asystole	Cardiac	0	0	-9	0	2	0	0	-16	0	-23	LOW
120	Male	0	5	0	1	Residence	PEA	Cardiac	0	-3	0	0	-5	0	0	-16	0	-24	LOW
121	Male	1	4	1 (Civilian)	1	Residence	Asystole	Cardiac	0	-3	-9	0	4	0	0	-16	0	-24	LOW
122	Male	1	5	1 (Civilian)	1	Residence	Asystole	Cardiac	0	-3	-9	0	4	0	0	-16	0	-24	LOW
123	Male	0	5	1 (Civilian)	1	Residence	Asystole	Cardiac	0	-3	0	0	4	0	0	-16	0	-15	MEDIUM
124	Male	0	6	0	1	Residence	Asystole	Cardiac	0	-3	0	0	-5	0	0	-16	0	-24	LOW
125	Male	0	3	1 (Civilian)	1	Residence	VF	Cardiac	1	-3	0	0	4	0	21	-16	0	6	MEDIUM
126	Male	0	6	0	1	Residence	Asystole	Cardiac	0	-3	0	0	-5	0	0	-16	0	-24	LOW
127	Female	0	8	1 (Civilian)	0	Residence	VF	Cardiac	1	0	0	0	2	0	21	-16	0	7	MEDIUM
128	Female	0	5	1 (EMS)	1	Residence	VF	Cardiac	1	0	0	0	13	0	21	-16	0	18	HIGH
129	Male	1	9	1 (EMS)	1	Residence	VF	Cardiac	0	-3	-9	0	13	0	21	-16	0	6	MEDIUM
130	Male	1	3	0	0	Residence	Asystole	Cardiac	0	-3	-9	0	0	0	0	-16	0	-28	LOW
131	Female	0	4	0	1	Residence	Asystole	Cardiac	0	0	0	0	-5	0	0	-16	0	-21	LOW
132	Female	0	6	1 (Civilian)	1	Sanatorium		Cardiac	0	0	0	0	4	-7	0	-16	0	-19	LOW
133	Male	0	7	0	0	Residence	Asystole	Cardiac	0	-3	0	0	0	0	0	-16	0	-19	LOW
134	Female	1	5	0	1	Residence	Asystole	Cardiac	0	0	-9	0	-5	0	0	-16	0	-30	LOW
135	Male	0	3	1 (Civilian)	0	Residence	PEA	Cardiac	0	-3	0	0	2	0	0	-16	0	-17	MEDIUM
136	Male	0	5	1 (Civilian)	1	Residence	PEA	Cardiac	1	-3	0	0	4	0	0	-16	0	-15	MEDIUM
137	Male	0	6	1 (Civilian)	1	Residence	PEA	Cardiac	0	-3	0	0	4	0	0	-16	0	-15	MEDIUM
138	Male	1	3	0	1	Residence	PEA	Cardiac	1	-3	-9	0	-5	0	0	-16	0	-33	LOW
139	Male	0	5	0	0	Public Building	Asystole	Cardiac	1	-3	0	0	0	5	0	-16	0	-14	MEDIUM
140	Male	0	7	1 (Civilian)	1	Residence	Asystole	Cardiac	0	-3	0	0	4	0	0	-16	0	-15	MEDIUM
141	Female	0	5	0	0	Residence	Asystole	Cardiac	0	0	0	0	0	0	0	-16	0	-16	MEDIUM
142	Male	0	3	1 (Civilian)	0	Factory/place of work	VF	Cardiac	1	-3	0	0	2	6	21	-16	0	10	MEDIUM
143	Female	1	5	0	0	Residence	PEA	Cardiac	1	0	-9	0	0	0	0	-16	0	-25	LOW
144	Female	0	5	0	0	Residence	Asystole	Cardiac	0	0	0	0	0	0	0	-16	0	-16	MEDIUM
145	Male	0	9	0	0	Residence	Asystole	Cardiac	0	-3	0	0	0	0	0	-16	0	-19	LOW
146	Female	0	5	0	1	Nursing Home	VT	Cardiac	0	0	0	0	-5	-7	21	-16	0	-7	MEDIUM
147	Female	0	4	0	1	Residence	VF	Cardiac	1	0	0	0	-5	0	21	-16	0	0	MEDIUM
148	Female	1	6	1 (Civilian)	0	Residence	Asystole	Cardiac	0	0	-9	0	2	0	0	-16	0	-23	LOW
149	Female	0	3	1 (Civilian)	1	Residence	PEA	Cardiac	1	0	0	0	4	0	0	-16	0	-12	MEDIUM
150	Male	0	5	0	0	Residence	Asystole	Cardiac	0	-3	0	0	0	0	0	-16	0	-19	LOW
151	Female	0	5	1 (EMS)	1	Residence	Asystole	Cardiac	0	0	0	0	13	0	0	-16	0	-3	MEDIUM
152	Male	0	15	0	0	Residence	Asystole	Cardiac	1	-3	0	-7	0	0	0	-16	0	-26	LOW
153	Female	0	5	1 (Civilian)	1	Clinic	VT	Cardiac	1	0	0	0	4	5	21	-16	0	14	HIGH
154	Male	1	4	1	1	Residence	PEA	Cardiac	1	-3	-9	0	4	0	0	-16	0	-24	LOW
155	Male	0	4	0	0	Residence	Asystole	Cardiac	0	-3	0	0	0	0	0	-16	0	-19	LOW
156	Male	0	5	1 (Civilian)	1	Residence	PEA	Cardiac	0	-3	0	0	4	0	0	-16	0	-15	MEDIUM
157	Female	1	5	0	1	Residence	Asystole	Cardiac	0	0	-9	0	-5	0	0	-16	0	-30	LOW
158	Female	1	3	0	1	Nursing Home	Asystole	Cardiac	0	0	-9	0	-5	-7	0	-16	0	-37	LOW
159	Female	0	5	0	1	Nursing Home	Asystole	Cardiac	0	0	0	0	-5	-7	0	-16	0	-28	LOW
160	Male	0	8	1 (Civilian)	1	Residence	PEA	Cardiac	1	-3	0	0	4	0	0	-16	0	-15	MEDIUM
161	Male	0	7	1 (Civilian)	1	Residence	Asystole	Cardiac	1	-3	0	0	4	0	0	-16	0	-15	MEDIUM
162	Male	1	6	0	1	Nursing Home	Asystole	Cardiac	0	-3	-9	0	-5	-7	0	-16	0	-40	LOW
163	Female	1	5	0	1	Residence	Asystole	Cardiac	0	0	-9	0	-5	0	0	-16	0	-30	LOW
164	Male	0	9	1 (Civilian)	1	Residence	Asystole	Cardiac	0	-3	0	0	4	0	0	-16	0	-15	MEDIUM
165	Female	1	6	0	1	Residence	Asystole	Cardiac	0	0	-9	0	-5	0	0	-16	0	-30	LOW
166	Male	1	6	1 (Civilian)	1	Sanatorium	Asystole	Cardiac	0	-3	-9	0	4	-7	0	-16	0	-31	LOW
167	Male	0	7	0	1	Residence	Asystole	Cardiac	0	-3	0	0	-5	0	0	-16	0	-24	LOW
168	Male	0	6	0	0	Residence	Asystole	Cardiac	0	-3	0	0	0	0	0	-16	0	-19	LOW
169	Male	1	6	0	1	Residence	Asystole	Cardiac	0	-3	-9	0	-5	0	0	-16	0	-33	LOW
170	Male	0	3	0	0	Residence	PEA	Cardiac	1	-3	0	0	0	0	0	-16	0	-19	LOW
171	Female	1	4	0	1	Residence	Asystole	Cardiac	0	0	-9	0	-5	0	0	-16	0	-30	LOW
172	Female	1	4	1 (Civilian)	1	Residence	Asystole	Cardiac	0	0	-9	0	4	0	0	-16	0	-21	LOW
173	Female	1	3	1 (Civilian)	0	Residence	Asystole	Cardiac	0	0	-9	0	2	0	0	-16	0	-23	LOW
174	Male	0	6	0	1	Residence	Asystole	Cardiac	0	-3	0	0	-5	0	0	-16	0	-24	LOW
176	Male	0	7	0	1	Residence	PEA	Cardiac	1	-3	0	0	-5	0	0	-16	0	-24	LOW
177	Female	1	0	1 (EMS)	1	Public/ambulance		Cardiac	0	0	-9	0	13	5	0	-16	0	-7	MEDIUM
178	Male	0	7	1 (Civilian)	1	Public Building	PEA	Cardiac	1	-3	0	0	4	5	0	-16	0	-10	MEDIUM
179	Male	1	0	1 (EMS)	1	Public/ambulance	VF	Cardiac	1	-3	-9	0	13	5	21	-16	0	11	MEDIUM
180	Male	1	6	0	1	Nursing Home	Asystole	Cardiac	0	-3	-9	0	-5	-7	0	-16	0	-40	LOW
181	Female	1	8	0	1	Nursing Home	Asystole	Cardiac	0	0	-9	0	-5	-7	0	-16	0	-37	LOW
182	Male	0	5	1 (Civilian)	1	Residence	PEA	Cardiac	0	-3	0	0	4	0	0	-16	0	-15	MEDIUM
183	Female	1	7	0	1	Residence	Asystole	Cardiac	0	0	-9	0	-5	0	0	-16	0	-30	LOW
184	Male	0	4	1 (Civilian)	0	Residence	Asystole	Cardiac	1	-3	0	0	2	0	0	-16	0	-17	MEDIUM
185	Male	0	5	0	0	Residence	Asystole	Cardiac	0	-3	0	0	0	0	0	-16	0	-19	LOW
186	Male	0	8	0	1	Nursing Home	Asystole	Cardiac	0	-3	0	0	-5	-7	0	-16	0	-31	LOW
187	Male	1	7	0	1	Residence	Asystole	Cardiac	0	-3	-9	0	-5	0	0	-16	0	-33	LOW
188	Male	0	8	0	1	Residence	Asystole	Cardiac	1	-3	0	0	-5	0	0	-16	0	-24	LOW
189	Male	1	5	0	1	Nursing Home	Asystole	Cardiac	0	-3	-9	0	-5	-7	0	-16	0	-40	LOW
190	Female	1	6	0	0	Residence	Asystole	Cardiac	0	0	-9	0	0	0	0	-16	0	-25	LOW
191	Female	1	5	0	0	Residence	Asystole	Cardiac	0	0	-9	0	0	0	0	-16	0	-25	LOW
192	Male	0	5	1 (Civilian)	1	Residence	PEA	Cardiac	0	-3	0	0	4	0	0	-16	0	-15	MEDIUM
193	Male	0	7	0	0	Residence	PEA	Cardiac	1	-3	0	0	0	0	0	-16	0	-19	LOW
194	Female	0	9	1 (Civilian)	1	Education/Schools		Cardiac	1	0	0	0	4	0	0	-16	0	-12	MEDIUM
195	Female	1	9	0	1	Residence	Asystole	Cardiac	0	0	-9	0	-5	0	0	-16	0	-30	LOW
196	Male	0	1	1 (Civilian)	1	Residence	VT	Cardiac	1	-3	0	0	4	0	21	-16	0	6	MEDIUM
197	Male	1	3	0	1	Residence	Asystole	Cardiac	0	-3	-9	0	-5	0	0	-16	0	-33	LOW
198	Male	0	0	1 (EMS)	1	Public/ambulance		Cardiac	1	-3	0	0	13	5	0	-16	0	-1	MEDIUM
199	Female	1	6	0	1	Residence	Asystole	Cardiac	1	0	-9	0	-5	0	0	-16	0	-30	LOW
200	Female	0	4	0	1	Residence	PEA	Cardiac	1	0	0	0	-5	0	0	-16	0	-21	LOW
201	Female	1	5	0	1	Nursing Home	Asystole	Cardiac	0	0	-9	0	-5	-7	0	-16	0	-37	LOW
202	Female	0	4	0	1	Train Station	Asystole	Cardiac	0	0	0	0	-5	5	0	-16	0	-16	MEDIUM
203	Male	1	5	0	1	Residence	Asystole	Cardiac	0	-3	-9	0	-5	0	0	-16	0	-33	LOW
204	Female	0	8	1 (Civilian)	1	Residence	VF	Cardiac	0	0	0	0	4	0	21	-16	0	9	MEDIUM
205	Male	1	5	0	1	Residence	Asystole	Cardiac	0	-3	-9	0	-5	0	0	-16	0	-33	LOW
206	Female	1	5	1 (Civilian)	1	Residence	Asystole	Cardiac	0	0	-9	0	4	0	0	-16	0	-21	LOW
207	Female	1	6	0	1	Residence	Asystole	Cardiac	0	0	-9	0	-5	0	0	-16	0	-30	LOW
208	Female	1	2	1 (Civilian)	0	Residence	PEA	Cardiac	0	0	-9	0	2	0	0	-16	0	-23	LOW
209	Female	1	5	0	1	Residence	Asystole	Cardiac	0	0	-9	0	-5	0	0	-16	0	-30	LOW
210	Female	0	4	1 (Civilian)	0	Residence	Asystole	Cardiac	0	0	0	0	2	0	0	-16	0	-14	MEDIUM
